# Supplementary material for: Eriophyoid mites (Acari, Eriophyoidea) associated with tea plants, with descriptions of a new genus and two new species
Source: Zookeys. 2015 Nov 11;(534):1–16. doi: 10.3897/zookeys.534.5961 (PMC4669933; doi:10.3897/zookeys.534.5961)
Supplement: XML Treatment for Theaphyes [file zookeys.534.5961-treatment1.xml]

<!DOCTYPE tp:taxon-treatment
  PUBLIC "-//TaxonX//DTD Taxonomic Treatment Publishing DTD v0 20100105//EN" "tax-treatment-NSO.dtd">
<tp:taxon-treatment xmlns:tp="http://www.plazi.org/taxpub"><tp:treatment-meta><kwd-group><label>Taxon classification</label><kwd><named-content content-type="kingdom">Animalia</named-content></kwd><kwd><named-content content-type="order">Prostigmata</named-content></kwd><kwd><named-content content-type="family">Eriophyidae</named-content></kwd></kwd-group><mixed-citation publication-type="journal"><person-group><name><surname>Han</surname><given-names>Xiao</given-names></name><name><surname>Zuo</surname><given-names>Yun</given-names></name><name><surname>Xue</surname><given-names>Xiao-Feng</given-names></name><name><surname>Hong</surname><given-names>Xiao-Yue</given-names></name></person-group><article-title>Eriophyoid mites (<tp:taxon-name><tp:taxon-name-part taxon-name-part-type="subclass">Acari</tp:taxon-name-part></tp:taxon-name>, <tp:taxon-name><tp:taxon-name-part taxon-name-part-type="superfamily">Eriophyoidea</tp:taxon-name-part></tp:taxon-name>) associated with tea plants, with descriptions of a new genus and two new species</article-title><source>Zookeys</source><day>11</day><month>11</month><year>2015</year><volume>2015</volume><issue>534</issue><fpage>1</fpage><lpage>16</lpage><pub-id pub-id-type="doi">10.3897/zookeys.534.5961</pub-id></mixed-citation></tp:treatment-meta><tp:nomenclature><tp:taxon-name>
                        <tp:taxon-name-part taxon-name-part-type="genus">Theaphyes</tp:taxon-name-part>
                        <object-id xmlns:xlink="http://www.w3.org/1999/xlink" content-type="zoobank" xlink:type="simple">http://zoobank.org/7929EC1E-07C5-47E5-AA24-D67734AC5E6D</object-id>
                    </tp:taxon-name><tp:taxon-status xmlns:xlink="http://www.w3.org/1999/xlink" xlink:type="simple">gen. n.</tp:taxon-status></tp:nomenclature><tp:treatment-sec sec-type="Type species"><title>Type species.</title><p><italic><tp:taxon-name><tp:taxon-name-part taxon-name-part-type="genus">Theaphyes</tp:taxon-name-part> <tp:taxon-name-part taxon-name-part-type="species">rapaneae</tp:taxon-name-part></tp:taxon-name></italic> sp. n.</p></tp:treatment-sec><tp:treatment-sec sec-type="Diagnosis"><title>Diagnosis.</title><p>Body fusiform; scapular tubercles placed ahead of rear shield margin and scapular setae projecting upwards; frontal shield lobe absent. All coxal setae pre<!--PageBreak-->sent; antaxial genual seta absent from leg II; tarsal solenidion slightly knobbed, located below empodium; empodium entire. Opisthosoma with a wide dorsal furrow; all usual opisthosoma setae present with the exception of setae <italic>e</italic> and <italic>h1</italic>; female genital cover flap appressed to coxal plates.</p></tp:treatment-sec><tp:treatment-sec sec-type="Etymology"><title>Etymology.</title><p>The genus designation is the combination of <italic>Thea</italic>- and -<italic>phyes</italic>; <italic>Thea</italic>- is derived from the family name of the host plant, -<italic>phyes</italic> is derived from the type genus <italic><tp:taxon-name><tp:taxon-name-part taxon-name-part-type="genus">Eriophyes</tp:taxon-name-part></tp:taxon-name></italic> in the family <tp:taxon-name><tp:taxon-name-part taxon-name-part-type="family">Eriophyidae</tp:taxon-name-part></tp:taxon-name>. The gender is feminine.</p></tp:treatment-sec><tp:treatment-sec sec-type="Remarks"><title>Remarks.</title><p>The new genus is assigned to the Family <tp:taxon-name><tp:taxon-name-part taxon-name-part-type="family">Eriophyidae</tp:taxon-name-part></tp:taxon-name>, Subfamily <tp:taxon-name><tp:taxon-name-part taxon-name-part-type="subfamily">Cecidophyinae</tp:taxon-name-part></tp:taxon-name>, Tribe <tp:taxon-name><tp:taxon-name-part taxon-name-part-type="tribe">Colomerini</tp:taxon-name-part></tp:taxon-name>. It is similar to <italic><tp:taxon-name><tp:taxon-name-part taxon-name-part-type="genus">Epicecidophyes</tp:taxon-name-part> <tp:taxon-name-part taxon-name-part-type="species">clerodendris</tp:taxon-name-part></tp:taxon-name></italic> Mondal &amp; Chakrabarti, 1981, but can be differentiated from the latter by the absence of opisthosomal setae <italic>e</italic> (setae <italic>e</italic> are present in <italic><tp:taxon-name><tp:taxon-name-part taxon-name-part-type="genus">Epicecidophyes</tp:taxon-name-part></tp:taxon-name></italic>) and by a wide furrow on the dorsal opisthosoma (a broad middorsal ridge is on the dorsal opisthosoma of <italic><tp:taxon-name><tp:taxon-name-part taxon-name-part-type="genus">Epicecidophyes</tp:taxon-name-part></tp:taxon-name></italic>). The tarsal solenidion is located below the empodium similarly to <italic><tp:taxon-name><tp:taxon-name-part taxon-name-part-type="genus">Catachela</tp:taxon-name-part> <tp:taxon-name-part taxon-name-part-type="species">machaerii</tp:taxon-name-part></tp:taxon-name></italic> Keifer, 1969, <italic><tp:taxon-name><tp:taxon-name-part taxon-name-part-type="genus">Dechela</tp:taxon-name-part> <tp:taxon-name-part taxon-name-part-type="species">epelis</tp:taxon-name-part></tp:taxon-name></italic> Keifer, 1965 and <italic><tp:taxon-name><tp:taxon-name-part taxon-name-part-type="genus">Dechela</tp:taxon-name-part> <tp:taxon-name-part taxon-name-part-type="species">phoebe</tp:taxon-name-part></tp:taxon-name></italic> Wang, Han, Xue &amp; Hong, 2014.</p></tp:treatment-sec></tp:taxon-treatment>
