# Supplementary material for: Eriophyoid mites (Acari, Eriophyoidea) associated with tea plants, with descriptions of a new genus and two new species
Source: Zookeys. 2015 Nov 11;(534):1–16. doi: 10.3897/zookeys.534.5961 (PMC4669933; doi:10.3897/zookeys.534.5961)
Supplement: XML Treatment for Theaphyes rapaneae [file zookeys.534.5961-treatment2.xml]

<!DOCTYPE tp:taxon-treatment
  PUBLIC "-//TaxonX//DTD Taxonomic Treatment Publishing DTD v0 20100105//EN" "tax-treatment-NSO.dtd">
<tp:taxon-treatment xmlns:tp="http://www.plazi.org/taxpub"><tp:treatment-meta><kwd-group><label>Taxon classification</label><kwd><named-content content-type="kingdom">Animalia</named-content></kwd><kwd><named-content content-type="order">Prostigmata</named-content></kwd><kwd><named-content content-type="family">Eriophyidae</named-content></kwd></kwd-group><mixed-citation publication-type="journal"><person-group><name><surname>Han</surname><given-names>Xiao</given-names></name><name><surname>Zuo</surname><given-names>Yun</given-names></name><name><surname>Xue</surname><given-names>Xiao-Feng</given-names></name><name><surname>Hong</surname><given-names>Xiao-Yue</given-names></name></person-group><article-title>Eriophyoid mites (<tp:taxon-name><tp:taxon-name-part taxon-name-part-type="subclass">Acari</tp:taxon-name-part></tp:taxon-name>, <tp:taxon-name><tp:taxon-name-part taxon-name-part-type="superfamily">Eriophyoidea</tp:taxon-name-part></tp:taxon-name>) associated with tea plants, with descriptions of a new genus and two new species</article-title><source>Zookeys</source><day>11</day><month>11</month><year>2015</year><volume>2015</volume><issue>534</issue><fpage>1</fpage><lpage>16</lpage><pub-id pub-id-type="doi">10.3897/zookeys.534.5961</pub-id></mixed-citation></tp:treatment-meta><tp:nomenclature><tp:taxon-name>
                        <tp:taxon-name-part taxon-name-part-type="genus">Theaphyes</tp:taxon-name-part>
                        <tp:taxon-name-part taxon-name-part-type="species">rapaneae</tp:taxon-name-part>
                        <object-id xmlns:xlink="http://www.w3.org/1999/xlink" content-type="zoobank" xlink:type="simple">http://zoobank.org/B7A8BE17-72C9-4524-BFB9-2E2C7CFBCE86</object-id>
                    </tp:taxon-name><tp:taxon-status xmlns:xlink="http://www.w3.org/1999/xlink" xlink:type="simple">sp. n.</tp:taxon-status><xref ref-type="fig" rid="F1">Fig. 1</xref></tp:nomenclature><tp:treatment-sec sec-type="Description"><title>Description.</title><p>FEMALE: (n = 9, ventral-dorsal position on slides). Body fusiform, white, 152 (152–153), 80 (80–85) wide. <bold>Gnathosoma</bold> 19 (19–20), projecting obliquely downwards, pedipalp coxal setae (<italic>ep</italic>) 2 (2–3), dorsal pedipalp genual setae (<italic>d</italic>) 8 (7–8), cheliceral stylets 20 (19–20). <bold>Prodorsal shield</bold> 58 (57–58), 80 (80–82) wide, admedian lines complete curving mesally at their posterior ends; frontal shield lobe absent. Scapular tubercles ahead of rear shield margin, 25 (24–25) apart, scapular setae (<italic>sc</italic>) 2 (2–3), projecting upward. <bold>Coxigenital region</bold> with 5 (5–6) semiannuli between coxae and genitalia. Coxal plates with a few short lines, anterolateral setae on coxisternum I (<italic>1b</italic>) 7 (6–7), 15 (15–16) apart, proximal setae on coxisternum I (<italic>1a</italic>) 11 (10–11), 14 (14–15) apart, proximal setae on coxisternum II (<italic>2a</italic>) 12 (12–15), 33 (32–33) apart. Prosternal apodeme absent. <bold>Leg I</bold> 27 (26–27), femur 11 (10–11), basiventral femoral setae (<italic>bv</italic>) 5 (5–6); genu 3 (2–3), antaxial genual setae (<italic>l</italic>’’) 21 (20–21); tibia 3 (2–3), paraxial tibial setae (<italic>l</italic>’) 4 (4–5), located at 2/3 from the dorsal base; tarsus 7 (6–7), paraxial, fastigial, tarsal setae (<italic>ft</italic>’) 15 (15–16), antaxial, fastigial, tarsal setae (<italic>ft</italic>’’) 18 (18–20), paraxial, unguinal, tarsal setae (<italic>u</italic>’) 4 (4–5); tarsal empodium (<italic>em</italic>) 5 (4–5), simple, 5-rayed, tarsal solenidion (<italic>ω</italic>) 5 (5–6), slightly knobbed, located below empodium. <bold>Leg II</bold> 20 (20–21), femur 10 (10–11), basiventral femoral setae (<italic>bv</italic>) 6 (6–7); genu 3 (2–3), antaxial genual setae (<italic>l</italic>’’) absent; tibia 2 (2–3); tarsus 7 (6–7), paraxial, fastigial, tarsal setae (<italic>ft</italic>’) 3 (3–4), antaxial, fastigial, tarsal setae (<italic>ft</italic>’’) 18 (17–18), paraxial, unguinal, tarsal setae (<italic>u</italic>’) 4 (3–4); tarsal empodium (<italic>em</italic>) 5 (4–5), simple, 5-rayed, tarsal solenidion (<italic>ω</italic>) 7 (7–8), little knobbed, located below empodium. <bold>Opisthosoma</bold> dorsally with 26 (26–29) semiannuli, smooth, with a wide furrow, ventrally with 54 (52–54) semiannuli, with linear microtubercles. Setae <italic>c2</italic> 19 (18–19) on ventral semiannulus 6 (6–7), 85 (80–85) apart; setae <italic>d</italic> 35 (34–35) on ventral semiannulus 21 (20–21), 32 (30–32) apart; setae <italic>e</italic> absent, setae <italic>f</italic> 15 (15–16) on 5th–6th ventral semiannulus from rear, 20 (20–21) apart. Setae <italic>h1</italic> absent, <italic>h2</italic> 50 (50–60). <bold>Genital coverflap</bold> 20 (18–20), 38 (38–39) wide, coverflap with 22–23 longitudinal ridges in one rank, some ridges not complete, setae <italic>3a</italic> 6 (5–6), 24 (18–24) apart.</p><p>MALE: (n = 4, ventral-dorsal position on slides). 142 (142–145), 69 (69–70) wide; white. <bold>Gnathosoma</bold> 19 (18–19), projecting obliquely downwards, pedipalp coxal setae (<italic>ep</italic>) 2 (1–2), dorsal pedipalp genual setae (<italic>d</italic>) 6 (5–6), cheliceral stylets 17 (16–17). <bold>Prodorsal shield</bold> 53 (53–54), 65 (65–70) wide, admedian lines complete curving mesally at their posterior ends; frontal shield lobe absent. Scapular tubercles ahead of rear shield margin, 22 (22–24) apart, scapular setae (<italic>sc</italic>) 3 (2–3), projecting upward. <bold>Coxigenital region</bold> with 5 (5–6) semiannuli between coxae and genitalia. Coxal plates with a few short lines, anterolateral setae on coxisternum I (<italic>1b</italic>) 5 (5–6), 10 (10–12) apart, proximal setae on coxisternum I (<italic>1a</italic>) 7 (7–8), 14 (12–14) apart, proximal setae on coxisternum II (<italic>2a</italic>) 10 (10–11), 27 (27–28) apart. Prosternal apodeme absent. <bold>Leg I</bold> 20 (20–21), femur 12 (11–12), basiventral femoral setae (<italic>bv</italic>) 5 (5–6); genu 3 (2–3), antaxial genual setae (<italic>l</italic>’’) 17 (17–18); tibia 3 (2–3), paraxial tibial setae (<italic>l</italic>’) 4 (4–5), located at 2/3 from the dorsal base; tarsus 5 (4–5), paraxial, fastigial, tarsal setae (<italic>ft</italic>’) 13 (13–14), antaxial, fastigial, tarsal setae (<italic>ft</italic>’’) 17 (15–17), paraxial, unguinal, tarsal setae (<italic>u</italic>’) 4 (4–5); tarsal empodium (<italic>em</italic>) 5 (4–5), simple, 5-rayed, tarsal solenidion (<italic>ω</italic>) 5 (5–6), slightly knobbed, located below empodium. <bold>Leg II</bold> 18 (17–18), femur 9 (8–9), basiventral femoral setae (<italic>bv</italic>) 4 (4–6); genu 2 (2–3), antaxial genual setae (<italic>l</italic>’’) absent; tibia 3 (3–4); tarsus 5 (4–5), paraxial, fastigial, tarsal setae (<italic>ft</italic>’) 4 (4–5), antaxial, fastigial, tarsal setae (<italic>ft</italic>’’) 15 (14–15), paraxial, unguinal, tarsal setae (<italic>u</italic>’) 3 (3–4); tarsal empodium (<italic>em</italic>) 5 (4–5), simple, 5-rayed, tarsal solenidion (<italic>ω</italic>) 7 (7–8), slightly knobbed, located below empodium. <bold>Opisthosoma</bold> dorsally with 28 (26–28) semiannuli, smooth, with a wide furrow; ventrally with 51 (48–51) semiannuli, with linear microtubercles. Setae <italic>c2</italic> 12 (12–13) on ventral semiannulus 6 (5–6), 65 (64–69) apart; setae <italic>d</italic> 20 (18–22) on ventral semiannulus 16 (15–17), 27 (25–27) apart; setae <italic>e</italic> absent, setae <italic>f</italic> 14 (14–15) on 5th–6th ventral semiannulus from rear, 20 (18–20) apart. Setae <italic>h1</italic> absent, <italic>h2</italic> 52 (51–52). Genitalia 20 (20–21) wide, setae <italic>3a</italic> 5 (5–6), 15 (13–15) apart.</p><fig id="F1" position="float" orientation="portrait"><label>Figure 1.</label><caption><p><italic><tp:taxon-name><tp:taxon-name-part taxon-name-part-type="genus">Theaphyes</tp:taxon-name-part> <tp:taxon-name-part taxon-name-part-type="species">rapaneae</tp:taxon-name-part></tp:taxon-name></italic> sp. n.: <bold>D</bold> dorsal view of female <bold>V</bold> ventral view of female <bold>em</bold> empodium <bold>IG</bold> female internal genitalia <bold>GM</bold> male genital region <bold>L1</bold> leg I <bold>L2</bold> leg II.</p></caption><graphic xmlns:xlink="http://www.w3.org/1999/xlink" xlink:href="zookeys-534-001-g001.jpg" position="float" orientation="portrait" xlink:type="simple" id="oo_64407.jpg"/></fig></tp:treatment-sec><tp:treatment-sec sec-type="Type host plant"><title>Type host plant.</title><p><italic><tp:taxon-name><tp:taxon-name-part taxon-name-part-type="genus">Rapanea</tp:taxon-name-part> <tp:taxon-name-part taxon-name-part-type="species">neriifolia</tp:taxon-name-part></tp:taxon-name></italic> (Sieb. et Zucc.) Mez (<tp:taxon-name><tp:taxon-name-part taxon-name-part-type="family">Myrsinaceae</tp:taxon-name-part></tp:taxon-name>)</p></tp:treatment-sec><tp:treatment-sec sec-type="Other host plant"><title>Other host plant.</title><p><italic><tp:taxon-name><tp:taxon-name-part taxon-name-part-type="genus">Camellia</tp:taxon-name-part> <tp:taxon-name-part taxon-name-part-type="species">sinensis</tp:taxon-name-part></tp:taxon-name></italic> (L.) Kuntze</p></tp:treatment-sec><tp:treatment-sec sec-type="Relation to the host plant"><title>Relation to the host plant.</title><p>Vagrant. No damage to the host plant was observed.</p></tp:treatment-sec><tp:treatment-sec sec-type="Type locality"><title>Type locality.</title><p>Nanling National Forest Park, Guangdong Province (<named-content xmlns:xlink="http://www.w3.org/1999/xlink" content-type="dwc:verbatimCoordinates" xlink:type="simple">24°53'50"N, 113°01'18"E</named-content>), elevation 1,408 m, 31 July 2012, coll. Qiong Wang, Hao-Sen Li and Jing-Feng Guo.</p></tp:treatment-sec><tp:treatment-sec sec-type="type material"><title>Type material.</title><p>Holotype, single female on a microscope slide (slide number NJAUAcariEriGD21.1; marked Holotype), from <italic><tp:taxon-name><tp:taxon-name-part taxon-name-part-type="genus">Rapanea</tp:taxon-name-part> <tp:taxon-name-part taxon-name-part-type="species">neriifolia</tp:taxon-name-part></tp:taxon-name></italic>. Paratypes, 4 females and 4 males mounted on separate microscope slides (slide number NJAUAcariEriGD21.2–NJAUAcariEriGD21.9), same collection data of the holotype.</p></tp:treatment-sec><tp:treatment-sec sec-type="material"><title>Other material.</title><p>10 females mounted on separate microscope slides (slide numbers NJAUAcariEriYN304B.1–NJAUAcariEriYN304B.10), from <italic><tp:taxon-name><tp:taxon-name-part taxon-name-part-type="genus">Camellia</tp:taxon-name-part> <tp:taxon-name-part taxon-name-part-type="species">sinensis</tp:taxon-name-part></tp:taxon-name></italic>.</p><!--PageBreak--></tp:treatment-sec><tp:treatment-sec sec-type="Etymology"><title>Etymology.</title><p>The specific designation <italic><tp:taxon-name><tp:taxon-name-part taxon-name-part-type="species">rapaneae</tp:taxon-name-part></tp:taxon-name></italic> is the genitive case derived from the genus name of the type host plant, <italic><tp:taxon-name><tp:taxon-name-part taxon-name-part-type="genus">Rapanea</tp:taxon-name-part></tp:taxon-name></italic>.</p></tp:treatment-sec><tp:treatment-sec sec-type="Remarks"><title>Remarks.</title><p>This species is found on the <tp:taxon-name><tp:taxon-name-part taxon-name-part-type="family">Myrsinaceae</tp:taxon-name-part></tp:taxon-name> <italic><tp:taxon-name><tp:taxon-name-part taxon-name-part-type="genus">Rapanea</tp:taxon-name-part> <tp:taxon-name-part taxon-name-part-type="species">neriifolia</tp:taxon-name-part></tp:taxon-name></italic> and also on <italic><tp:taxon-name><tp:taxon-name-part taxon-name-part-type="genus">Camellia</tp:taxon-name-part> <tp:taxon-name-part taxon-name-part-type="species">sinensis</tp:taxon-name-part></tp:taxon-name></italic>. Slight morphological differences were observed between the populations found on the two host species: the population on <italic><tp:taxon-name><tp:taxon-name-part taxon-name-part-type="genus">Camellia</tp:taxon-name-part> <tp:taxon-name-part taxon-name-part-type="species">sinensis</tp:taxon-name-part></tp:taxon-name></italic> is longer, thinner and with more ventral annuli (62–66) than the population on <italic><tp:taxon-name><tp:taxon-name-part taxon-name-part-type="genus">Rapanea</tp:taxon-name-part> <tp:taxon-name-part taxon-name-part-type="species">neriifolia</tp:taxon-name-part></tp:taxon-name></italic> which is provided with fewer ventral annuli (52–54). The population found on <italic><tp:taxon-name><tp:taxon-name-part taxon-name-part-type="genus">Camellia</tp:taxon-name-part> <tp:taxon-name-part taxon-name-part-type="species">sinensis</tp:taxon-name-part></tp:taxon-name></italic> occurred with other eriophyoid species and no males were collected. Current data do not allow understanding if the mite species colonizes regularly and successfully <italic><tp:taxon-name><tp:taxon-name-part taxon-name-part-type="genus">Camellia</tp:taxon-name-part> <tp:taxon-name-part taxon-name-part-type="species">sinensis</tp:taxon-name-part></tp:taxon-name></italic> and it needs further biological studies.</p></tp:treatment-sec></tp:taxon-treatment>
