# Supplementary material for: Eriophyoid mites (Acari, Eriophyoidea) associated with tea plants, with descriptions of a new genus and two new species
Source: Zookeys. 2015 Nov 11;(534):1–16. doi: 10.3897/zookeys.534.5961 (PMC4669933; doi:10.3897/zookeys.534.5961)
Supplement: XML Treatment for Paracaphyllisa theacea [file zookeys.534.5961-treatment3.xml]

<!DOCTYPE tp:taxon-treatment
  PUBLIC "-//TaxonX//DTD Taxonomic Treatment Publishing DTD v0 20100105//EN" "tax-treatment-NSO.dtd">
<tp:taxon-treatment xmlns:tp="http://www.plazi.org/taxpub"><tp:treatment-meta><kwd-group><label>Taxon classification</label><kwd><named-content content-type="kingdom">Animalia</named-content></kwd><kwd><named-content content-type="order">Prostigmata</named-content></kwd><kwd><named-content content-type="family">Eriophyidae</named-content></kwd></kwd-group><mixed-citation publication-type="journal"><person-group><name><surname>Han</surname><given-names>Xiao</given-names></name><name><surname>Zuo</surname><given-names>Yun</given-names></name><name><surname>Xue</surname><given-names>Xiao-Feng</given-names></name><name><surname>Hong</surname><given-names>Xiao-Yue</given-names></name></person-group><article-title>Eriophyoid mites (<tp:taxon-name><tp:taxon-name-part taxon-name-part-type="subclass">Acari</tp:taxon-name-part></tp:taxon-name>, <tp:taxon-name><tp:taxon-name-part taxon-name-part-type="superfamily">Eriophyoidea</tp:taxon-name-part></tp:taxon-name>) associated with tea plants, with descriptions of a new genus and two new species</article-title><source>Zookeys</source><day>11</day><month>11</month><year>2015</year><volume>2015</volume><issue>534</issue><fpage>1</fpage><lpage>16</lpage><pub-id pub-id-type="doi">10.3897/zookeys.534.5961</pub-id></mixed-citation></tp:treatment-meta><tp:nomenclature><tp:taxon-name>
                        <tp:taxon-name-part taxon-name-part-type="genus">Paracaphyllisa</tp:taxon-name-part>
                        <tp:taxon-name-part taxon-name-part-type="species">theacea</tp:taxon-name-part>
                        <object-id xmlns:xlink="http://www.w3.org/1999/xlink" content-type="zoobank" xlink:type="simple">http://zoobank.org/AC45840F-0982-40F3-8897-CDD76B3FD531</object-id>
                    </tp:taxon-name><tp:taxon-status xmlns:xlink="http://www.w3.org/1999/xlink" xlink:type="simple">sp. n.</tp:taxon-status><xref ref-type="fig" rid="F2">Fig. 2</xref><!--PageBreak--><!--PageBreak--></tp:nomenclature><tp:treatment-sec sec-type="Description"><title>Description.</title><p>FEMALE: (n = 8, ventral-dorsal position on slides). Body fusiform, 200 (190–200), 80 (75–80) wide; white. <bold>Gnathosoma</bold> 35 (32–35), projecting obliquely downwards, pedipalp coxal setae (<italic>ep</italic>) 3 (2–3), dorsal pedipalp genual setae (<italic>d</italic>) 9 (8–9), cheliceral stylets 40 (38–40). <bold>Prodorsal shield</bold> 50 (50–52), 75 (70–75) wide, median line absent, admedian and submedian lines sinuous; front shield lobe present 12 (11–12). Scapular tubercles ahead of rear shield margin, 37 (35–37) apart, scapular setae (<italic>sc</italic>) 4 (3–4), projecting anteriorly. <bold>Coxigenital region</bold> with 8 (8–9) semiannuli between coxae and genitalia, smooth. Coxal plates smooth, anterolateral setae on coxisternum I (<italic>1b</italic>) 10 (10–11), 14–15 apart, anterolateral setae on coxisternum I (<italic>1a</italic>) 15 (13–15), 12 (11–12) apart, proximal setae on coxisternum II (<italic>2a</italic>) 40 (35–40), 30 (30–31) apart. Prosternal apodeme absent. <bold>Leg I</bold> 37 (37–40), femur 15 (14–15), basiventral femoral setae (<italic>bv</italic>) 15 (15–16); genu 5 (4–5), antaxial genual setae (<italic>l</italic>’’) 43 (42–43); tibia 8 (7–8), paraxial tibial setae (<italic>l</italic>’) 1, located at center; tarsus 8 (7–8), paraxial, fastigial, tarsal setae (<italic>ft</italic>’) 30 (29–30), antaxial, fastigial, tarsal setae (<italic>ft</italic>’’) 33 (33–34), paraxial, unguinal, tarsal setae (<italic>u</italic>’) 6 (5–6); tarsal empodium (<italic>em</italic>) 5 (5–6), divided, 5-rayed, tarsal solenidion (<italic>ω</italic>) 12 (11–12), slightly knobbed. <bold>Leg II</bold> 34 (32–34), femur 12 (12–14), basiventral femoral setae (<italic>bv</italic>) 11 (10–11); genu 5 (4–5), antaxial genual setae (<italic>l</italic>’’) absent; tibia 6 (5–6); tarsus 8 (7–8), paraxial, fastigial, tarsal setae (<italic>ft</italic>’) 9 (9–10), antaxial, fastigial, tarsal setae (<italic>ft</italic>’’) 26 (26–27), paraxial, unguinal, tarsal setae (<italic>u</italic>’) 5 (4–5); tarsal empodium (<italic>em</italic>) 5 (5–6), divided, 5-rayed, tarsal solenidion (<italic>ω</italic>) 11 (11–12), slightly knobbed. <bold>Opisthosoma</bold> dorsally with 38 (37–38) semiannuli, smooth, with three ridges, ventrally with 62 (62–69) semiannuli, with rounded microtubercles. Setae <italic>c2</italic> 35 (33–35) on ventral semiannulus 15 (12–15), 60 (57–60) apart; setae <italic>d</italic> 70 (67–70) on ventral semiannulus 26 (25–27), 45 (43–45) apart; setae <italic>e</italic> 50 (50–52) on ventral semiannulus 41 (41–44), 20 (19–20) apart, setae <italic>f</italic> 23 (23–25) on 6th–7th ventral semiannulus from rear, 15 (15–16) apart. Setae <italic>h1</italic> absent, <italic>h2</italic> 55 (52–55). <bold>Genital coverflap</bold> 15 (15–16), 30 (29–30) wide, coverflap with 23 (18–23) longitudinal ridges and dense short lines at base, setae <italic>3a</italic> 14 (13–14), 20 (20–21) apart.</p><!--PageBreak--><!--PageBreak--><p>MALE: Unknown.</p><fig id="F2" position="float" orientation="portrait"><label>Figure 2.</label><caption><p><italic><tp:taxon-name><tp:taxon-name-part taxon-name-part-type="genus">Paracaphyllisa</tp:taxon-name-part> <tp:taxon-name-part taxon-name-part-type="species">theacea</tp:taxon-name-part></tp:taxon-name></italic> sp. n.: <bold>D</bold> dorsal view of female <bold>V</bold> ventral view of female <bold>em</bold> empodium <bold>IG</bold> female internal genitalia <bold>L1</bold> leg I <bold>L2</bold> leg II.</p></caption><graphic xmlns:xlink="http://www.w3.org/1999/xlink" xlink:href="zookeys-534-001-g002.jpg" position="float" orientation="portrait" xlink:type="simple" id="oo_64408.jpg"/></fig></tp:treatment-sec><tp:treatment-sec sec-type="Type host plant"><title>Type host plant.</title><p><italic><tp:taxon-name><tp:taxon-name-part taxon-name-part-type="genus">Camellia</tp:taxon-name-part> <tp:taxon-name-part taxon-name-part-type="species">sinensis</tp:taxon-name-part></tp:taxon-name></italic> (L.) Kuntze</p></tp:treatment-sec><tp:treatment-sec sec-type="Relation to the host plant"><title>Relation to the host plant.</title><p>Vagrant. No damage to the host plant was observed.</p></tp:treatment-sec><tp:treatment-sec sec-type="Type locality"><title>Type locality.</title><p>Pihe Village, Fugong County, Nujiang Lisu autonomous prefecture, Yunnan Province (<named-content xmlns:xlink="http://www.w3.org/1999/xlink" content-type="dwc:verbatimCoordinates" xlink:type="simple">26°33'05"N, 98°55'08"E</named-content>), elevation 2,122 m, 26 June 2013, coll. Xiao Han, Qiong Wang and Jing-Feng Guo.</p></tp:treatment-sec><tp:treatment-sec sec-type="type material"><title>Type material.</title><p>Holotype, single female on a microscope slide (slide number NJAUAcariEriYN304C.1; marked Holotype). <bold>Paratypes</bold> 7 females mounted on separate microscope slides (slide number NJAUAcariEriYN304C.2–NJAUAcariEriYN304C.8).</p></tp:treatment-sec><tp:treatment-sec sec-type="Etymology"><title>Etymology.</title><p>The specific designation <italic><tp:taxon-name><tp:taxon-name-part taxon-name-part-type="species">theacea</tp:taxon-name-part></tp:taxon-name></italic> is derived from the family name of the host plant; feminine in gender.</p></tp:treatment-sec><tp:treatment-sec sec-type="Differential diagnosis"><title>Differential diagnosis.</title><p>This new species is similar to <italic><tp:taxon-name><tp:taxon-name-part taxon-name-part-type="genus">Paracaphyllisa</tp:taxon-name-part> <tp:taxon-name-part taxon-name-part-type="species">adinandrae</tp:taxon-name-part></tp:taxon-name></italic> Kuang &amp; Luo, 2005, but can be differentiated from the latter by the design of prodorsal shield which is provided with admedian and submedian lines (prodorsal shield design of <italic><tp:taxon-name><tp:taxon-name-part taxon-name-part-type="genus">Paracaphyllisa</tp:taxon-name-part> <tp:taxon-name-part taxon-name-part-type="species">adinandrae</tp:taxon-name-part></tp:taxon-name></italic> has median, admedian and submedian lines), smooth coxal plates (coxal plates have short lines in <italic><tp:taxon-name><tp:taxon-name-part taxon-name-part-type="genus">Paracaphyllisa</tp:taxon-name-part> <tp:taxon-name-part taxon-name-part-type="species">adinandrae</tp:taxon-name-part></tp:taxon-name></italic>) and coverflap with 23 (18–23) longitudinal ridges and dense short lines at its base (coverflap is smooth in <italic><tp:taxon-name><tp:taxon-name-part taxon-name-part-type="genus">Paracaphyllisa</tp:taxon-name-part> <tp:taxon-name-part taxon-name-part-type="species">adinandrae</tp:taxon-name-part></tp:taxon-name></italic>).</p></tp:treatment-sec><tp:treatment-sec sec-type="Remarks"><title>Remarks.</title><p>The new species is surrounded with white hairs around the body.</p></tp:treatment-sec></tp:taxon-treatment>
