# Supplementary material for: Eriophyoid mites (Acari, Eriophyoidea) associated with tea plants, with descriptions of a new genus and two new species
Source: Zookeys. 2015 Nov 11;(534):1–16. doi: 10.3897/zookeys.534.5961 (PMC4669933; doi:10.3897/zookeys.534.5961)
Supplement: XML Treatment for Acaphylla theae [file zookeys.534.5961-treatment6.xml]

<!DOCTYPE tp:taxon-treatment
  PUBLIC "-//TaxonX//DTD Taxonomic Treatment Publishing DTD v0 20100105//EN" "tax-treatment-NSO.dtd">
<tp:taxon-treatment xmlns:tp="http://www.plazi.org/taxpub"><tp:treatment-meta><kwd-group><label>Taxon classification</label><kwd><named-content content-type="kingdom">Animalia</named-content></kwd><kwd><named-content content-type="order">Prostigmata</named-content></kwd><kwd><named-content content-type="family">Eriophyidae</named-content></kwd></kwd-group><mixed-citation publication-type="journal"><person-group><name><surname>Han</surname><given-names>Xiao</given-names></name><name><surname>Zuo</surname><given-names>Yun</given-names></name><name><surname>Xue</surname><given-names>Xiao-Feng</given-names></name><name><surname>Hong</surname><given-names>Xiao-Yue</given-names></name></person-group><article-title>Eriophyoid mites (<tp:taxon-name><tp:taxon-name-part taxon-name-part-type="subclass">Acari</tp:taxon-name-part></tp:taxon-name>, <tp:taxon-name><tp:taxon-name-part taxon-name-part-type="superfamily">Eriophyoidea</tp:taxon-name-part></tp:taxon-name>) associated with tea plants, with descriptions of a new genus and two new species</article-title><source>Zookeys</source><day>11</day><month>11</month><year>2015</year><volume>2015</volume><issue>534</issue><fpage>1</fpage><lpage>16</lpage><pub-id pub-id-type="doi">10.3897/zookeys.534.5961</pub-id></mixed-citation></tp:treatment-meta><tp:nomenclature><tp:taxon-name>
                            <tp:taxon-name-part taxon-name-part-type="genus">Acaphylla</tp:taxon-name-part>
                            <tp:taxon-name-part taxon-name-part-type="species">theae</tp:taxon-name-part>
                        </tp:taxon-name><tp:taxon-authority>(Watt, 1898)</tp:taxon-authority><tp:nomenclature-citation-list><tp:nomenclature-citation><tp:taxon-name><tp:taxon-name-part taxon-name-part-type="genus">Phytoptus</tp:taxon-name-part> <tp:taxon-name-part taxon-name-part-type="species">theae</tp:taxon-name-part></tp:taxon-name><comment> Watt, 1898</comment></tp:nomenclature-citation><tp:nomenclature-citation><tp:taxon-name><tp:taxon-name-part taxon-name-part-type="genus">Eriophyes</tp:taxon-name-part> <tp:taxon-name-part taxon-name-part-type="species">theae</tp:taxon-name-part></tp:taxon-name><comment> (Watt, 1903); <xref ref-type="bibr" rid="B24">Nalepa 1923</xref>: 46.</comment></tp:nomenclature-citation><tp:nomenclature-citation><tp:taxon-name><tp:taxon-name-part taxon-name-part-type="genus">Acaphylla</tp:taxon-name-part> <tp:taxon-name-part taxon-name-part-type="species">theae</tp:taxon-name-part></tp:taxon-name><comment>; <xref ref-type="bibr" rid="B5">Das and Sengupta 1958</xref>: 40 (synonym of <italic><tp:taxon-name><tp:taxon-name-part taxon-name-part-type="genus">Acaphylla</tp:taxon-name-part> <tp:taxon-name-part taxon-name-part-type="species">steinwedeni</tp:taxon-name-part></tp:taxon-name></italic> Keifer, 1943).</comment></tp:nomenclature-citation><tp:nomenclature-citation><tp:taxon-name><tp:taxon-name-part taxon-name-part-type="genus">Acaphylla</tp:taxon-name-part> <tp:taxon-name-part taxon-name-part-type="species">steinwedeni</tp:taxon-name-part></tp:taxon-name><comment>; <xref ref-type="bibr" rid="B11">Keifer 1943</xref>: 215.</comment></tp:nomenclature-citation><tp:nomenclature-citation><tp:taxon-name><tp:taxon-name-part taxon-name-part-type="genus">Acaphylla</tp:taxon-name-part> <tp:taxon-name-part taxon-name-part-type="species">steinwedeni</tp:taxon-name-part></tp:taxon-name><comment>; <xref ref-type="bibr" rid="B13">Keifer 1954</xref>: 126.</comment></tp:nomenclature-citation><tp:nomenclature-citation><tp:taxon-name><tp:taxon-name-part taxon-name-part-type="genus">Acaphylla</tp:taxon-name-part> <tp:taxon-name-part taxon-name-part-type="species">steinwedeni</tp:taxon-name-part></tp:taxon-name><comment>; <xref ref-type="bibr" rid="B16">Keifer 1975</xref>: 545.</comment></tp:nomenclature-citation><tp:nomenclature-citation><tp:taxon-name><tp:taxon-name-part taxon-name-part-type="genus">Acaphylla</tp:taxon-name-part> <tp:taxon-name-part taxon-name-part-type="species">steinwedeni</tp:taxon-name-part></tp:taxon-name><comment>; <xref ref-type="bibr" rid="B2">Amrine and Stasny 1994</xref>: 13.</comment></tp:nomenclature-citation><tp:nomenclature-citation><tp:taxon-name><tp:taxon-name-part taxon-name-part-type="genus">Acaphylla</tp:taxon-name-part> <tp:taxon-name-part taxon-name-part-type="species">steinwedeni</tp:taxon-name-part></tp:taxon-name><comment>; <xref ref-type="bibr" rid="B4">Baker et al. 1996</xref>: 86.</comment></tp:nomenclature-citation></tp:nomenclature-citation-list></tp:nomenclature><tp:treatment-sec sec-type="Host"><title>Host.</title><p><italic><tp:taxon-name><tp:taxon-name-part taxon-name-part-type="genus">Camellia</tp:taxon-name-part> <tp:taxon-name-part taxon-name-part-type="species">japonica</tp:taxon-name-part></tp:taxon-name></italic> L., <italic><tp:taxon-name><tp:taxon-name-part taxon-name-part-type="genus">Camellia</tp:taxon-name-part> <tp:taxon-name-part taxon-name-part-type="species">oleifera</tp:taxon-name-part></tp:taxon-name></italic> Abel, <italic><tp:taxon-name><tp:taxon-name-part taxon-name-part-type="genus">Camellia</tp:taxon-name-part> <tp:taxon-name-part taxon-name-part-type="species">reticulata</tp:taxon-name-part></tp:taxon-name></italic> Lindl., <italic><tp:taxon-name><tp:taxon-name-part taxon-name-part-type="genus">Camellia</tp:taxon-name-part> <tp:taxon-name-part taxon-name-part-type="species">sasanqua</tp:taxon-name-part></tp:taxon-name></italic> Thunb., <italic><tp:taxon-name><tp:taxon-name-part taxon-name-part-type="genus">Camellia</tp:taxon-name-part> <tp:taxon-name-part taxon-name-part-type="species">sinensis</tp:taxon-name-part></tp:taxon-name></italic> (L.) Kuntze, <italic><tp:taxon-name><tp:taxon-name-part taxon-name-part-type="genus">Camellia</tp:taxon-name-part> <tp:taxon-name-part taxon-name-part-type="species">sinensis</tp:taxon-name-part></tp:taxon-name></italic> var. <italic>assamica</italic> (J.W. Mast.) Kitam.</p></tp:treatment-sec><tp:treatment-sec sec-type="Relation to the host plant"><title>Relation to the host plant.</title><p>Vagrant. This species occurs on the undersurface of the leaves and is often associated with <italic><tp:taxon-name><tp:taxon-name-part taxon-name-part-type="genus">Calacarus</tp:taxon-name-part> <tp:taxon-name-part taxon-name-part-type="species">carinatus</tp:taxon-name-part></tp:taxon-name></italic> (Green) (reported as <italic><tp:taxon-name><tp:taxon-name-part taxon-name-part-type="genus">Camellia</tp:taxon-name-part> <tp:taxon-name-part taxon-name-part-type="species">adornatus</tp:taxon-name-part></tp:taxon-name></italic> (Keifer, 1940)). <italic><tp:taxon-name><tp:taxon-name-part taxon-name-part-type="genus">Acaphylla</tp:taxon-name-part> <tp:taxon-name-part taxon-name-part-type="species">steinwedeni</tp:taxon-name-part></tp:taxon-name></italic> does not leave as much debris on the leaves as <italic><tp:taxon-name><tp:taxon-name-part taxon-name-part-type="genus">Calacarus</tp:taxon-name-part> <tp:taxon-name-part taxon-name-part-type="species">carinatus</tp:taxon-name-part></tp:taxon-name></italic>, but it may actually be more important as a rust mite. Both mite species overwinter on the leaves and show no deuterogyny.</p></tp:treatment-sec><tp:treatment-sec sec-type="Distribution"><title>Distribution.</title><p>Australian, Nearctic, Indomalayan and Palaearctic regions.</p></tp:treatment-sec><tp:treatment-sec sec-type="Remarks"><title>Remarks.</title><p><italic><tp:taxon-name><tp:taxon-name-part taxon-name-part-type="genus">Phytoptus</tp:taxon-name-part> <tp:taxon-name-part taxon-name-part-type="species">theae</tp:taxon-name-part></tp:taxon-name></italic> was reported infesting <italic><tp:taxon-name><tp:taxon-name-part taxon-name-part-type="genus">Camellia</tp:taxon-name-part> <tp:taxon-name-part taxon-name-part-type="species">sinensis</tp:taxon-name-part></tp:taxon-name></italic> by <xref ref-type="bibr" rid="B32">Watt (1898)</xref> who provided a drawing and a short description of the mite, and described the injury on the tea plant. Many authors have wrongfully listed the mite as <italic><tp:taxon-name><tp:taxon-name-part taxon-name-part-type="genus">Phytoptus</tp:taxon-name-part> <tp:taxon-name-part taxon-name-part-type="species">theae</tp:taxon-name-part></tp:taxon-name></italic> Watt &amp; Mann, 1903, based on the more available publication. Improperly, <xref ref-type="bibr" rid="B25">Nalepa (1929)</xref> listed <italic><tp:taxon-name><tp:taxon-name-part taxon-name-part-type="genus">Phytoptus</tp:taxon-name-part> <tp:taxon-name-part taxon-name-part-type="species">theae</tp:taxon-name-part></tp:taxon-name></italic> as a nude name. <xref ref-type="bibr" rid="B13">Keifer (1954)</xref> identified <italic><tp:taxon-name><tp:taxon-name-part taxon-name-part-type="genus">Acaphylla</tp:taxon-name-part> <tp:taxon-name-part taxon-name-part-type="species">steinwedeni</tp:taxon-name-part></tp:taxon-name></italic> from specimens provided by Dr. Das and which were referred to have been the object of the name <italic><tp:taxon-name><tp:taxon-name-part taxon-name-part-type="genus">Phytoptus</tp:taxon-name-part> <tp:taxon-name-part taxon-name-part-type="species">theae</tp:taxon-name-part></tp:taxon-name></italic>. <xref ref-type="bibr" rid="B5">Das and Sengupta (1958)</xref> made <italic><tp:taxon-name><tp:taxon-name-part taxon-name-part-type="genus">Acaphylla</tp:taxon-name-part> <tp:taxon-name-part taxon-name-part-type="species">steinwedeni</tp:taxon-name-part></tp:taxon-name></italic> as junior synonym of <italic><tp:taxon-name><tp:taxon-name-part taxon-name-part-type="genus">Acaphylla</tp:taxon-name-part> <tp:taxon-name-part taxon-name-part-type="species">theae</tp:taxon-name-part></tp:taxon-name></italic>, making this last one as the genotype of the genus <italic><tp:taxon-name><tp:taxon-name-part taxon-name-part-type="genus">Acaphylla</tp:taxon-name-part></tp:taxon-name></italic>. Finally, <xref ref-type="bibr" rid="B2">Amrine and Stasny (1994)</xref> listed <italic><tp:taxon-name><tp:taxon-name-part taxon-name-part-type="genus">Acaphylla</tp:taxon-name-part> <tp:taxon-name-part taxon-name-part-type="species">theae</tp:taxon-name-part></tp:taxon-name></italic> as possible synonym (they marked the synonymy with a question mark) of <italic><tp:taxon-name><tp:taxon-name-part taxon-name-part-type="genus">Acaphylla</tp:taxon-name-part> <tp:taxon-name-part taxon-name-part-type="species">steinwedeni</tp:taxon-name-part></tp:taxon-name></italic> without any further indication about it and the use of the names.</p></tp:treatment-sec><ref-list><ref id="B24"><mixed-citation xmlns:xlink="http://www.w3.org/1999/xlink" xlink:type="simple"><person-group><name name-style="western"><surname>Nalepa</surname><given-names>A</given-names></name></person-group> (<year>1923</year>) <article-title>Index nominum quae ab a. 1886 eriophyidarum generibus, speciebus et subspecibus imposita sunt. Conscriptus ab.</article-title> <source>Marcellia</source> <volume>20</volume>: <fpage>25</fpage>–<lpage>66</lpage>. </mixed-citation></ref><ref id="B5"><mixed-citation xmlns:xlink="http://www.w3.org/1999/xlink" xlink:type="simple"><person-group><name name-style="western"><surname>Das</surname><given-names>GM</given-names></name><name name-style="western"><surname>Sengupta</surname><given-names>N</given-names></name></person-group> (<year>1958</year>) <article-title>Observations on the pink mite, <italic><tp:taxon-name><tp:taxon-name-part taxon-name-part-type="genus">Acaphylla</tp:taxon-name-part> <tp:taxon-name-part taxon-name-part-type="species">theae</tp:taxon-name-part></tp:taxon-name></italic> (Watt) Keifer, of tea in north-east India.</article-title> <source>Journal of Zoological Society, India</source> <volume>10</volume>: <fpage>39</fpage>–<lpage>48</lpage>. </mixed-citation></ref><ref id="B11"><mixed-citation xmlns:xlink="http://www.w3.org/1999/xlink" xlink:type="simple"><person-group><name name-style="western"><surname>Keifer</surname><given-names>HH</given-names></name></person-group> (<year>1943</year>) <article-title>Eriophyid Studies XIII.</article-title> <source>Bulletin of the California Department of Agriculture</source> <volume>32</volume>: <fpage>212</fpage>–<lpage>222</lpage>. </mixed-citation></ref><ref id="B13"><mixed-citation xmlns:xlink="http://www.w3.org/1999/xlink" xlink:type="simple"><person-group><name name-style="western"><surname>Keifer</surname><given-names>HH</given-names></name></person-group> (<year>1954</year>) <article-title>Eriophyid Studies XXII.</article-title> <source>Bulletin of the California Department of Agriculture</source> <volume>43</volume>: <fpage>121</fpage>–<lpage>131</lpage>. </mixed-citation></ref><ref id="B16"><mixed-citation xmlns:xlink="http://www.w3.org/1999/xlink" xlink:type="simple"><person-group><name name-style="western"><surname>Keifer</surname><given-names>HH</given-names></name></person-group> (<year>1975</year>) <article-title>Injurious eriophyoid mites.</article-title> In: <person-group><name name-style="western"><surname>Jeppson</surname><given-names>LR</given-names></name><name name-style="western"><surname>Keifer</surname><given-names>HH</given-names></name><name name-style="western"><surname>Baker</surname><given-names>EW</given-names></name></person-group>. <source>Mites injurious to economic plants</source>. <publisher-name>University California Press</publisher-name>, <publisher-loc>Berkeley, California, USA</publisher-loc>, <fpage>327</fpage>–<lpage>561</lpage>. </mixed-citation></ref><ref id="B2"><mixed-citation xmlns:xlink="http://www.w3.org/1999/xlink" xlink:type="simple"><person-group><name name-style="western"><surname>Amrine</surname><given-names>JW Jr</given-names></name><name name-style="western"><surname>Stasny</surname><given-names>TA</given-names></name></person-group> (<year>1994</year>) <source>Catalog of the <tp:taxon-name><tp:taxon-name-part taxon-name-part-type="superfamily">Eriophyoidea</tp:taxon-name-part></tp:taxon-name> (<tp:taxon-name><tp:taxon-name-part taxon-name-part-type="subclass">Acarina</tp:taxon-name-part></tp:taxon-name>: <tp:taxon-name><tp:taxon-name-part taxon-name-part-type="order">Prostigmata</tp:taxon-name-part></tp:taxon-name>) of the world.</source> <publisher-name>Indira Publishing House</publisher-name>, <publisher-loc>West Bloomfield, Michigan, USA</publisher-loc>, <size units="page">804 pp</size>. </mixed-citation></ref><ref id="B4"><mixed-citation xmlns:xlink="http://www.w3.org/1999/xlink" xlink:type="simple"><person-group><name name-style="western"><surname>Baker</surname><given-names>EW</given-names></name><name name-style="western"><surname>Kono</surname><given-names>T</given-names></name><name name-style="western"><surname>Amrine</surname><given-names>JW Jr</given-names></name><name name-style="western"><surname>Delfinado-Baker</surname><given-names>M</given-names></name><name name-style="western"><surname>Stasny</surname><given-names>TA</given-names></name></person-group> (<year>1996</year>) <source>Eriophyoid mites of the United States.</source> <publisher-name>Indira Publishing House</publisher-name>, <publisher-loc>West Bloomfield, Michigan, USA</publisher-loc>, <size units="page">394 pp</size>. </mixed-citation></ref><ref id="B32"><mixed-citation xmlns:xlink="http://www.w3.org/1999/xlink" xlink:type="simple"><person-group><name name-style="western"><surname>Watt</surname><given-names>G</given-names></name></person-group> (<year>1898</year>) <source>The pests and blights of tea plant</source>. <publisher-name>Government Press</publisher-name>, <publisher-loc>Calcutta, India</publisher-loc>, <fpage>400</fpage>–<lpage>408</lpage>. </mixed-citation></ref><ref id="B25"><mixed-citation xmlns:xlink="http://www.w3.org/1999/xlink" xlink:type="simple"><person-group><name name-style="western"><surname>Nalepa</surname><given-names>A</given-names></name></person-group> (<year>1929</year>) <article-title>Neuer Katalog der bisher Beschriebenen Gallmilben, ihrer Gallen und Wirtspflanzen.</article-title> <source>Marcellia</source> <volume>25</volume>: <fpage>67</fpage>–<lpage>183</lpage>. </mixed-citation></ref></ref-list></tp:taxon-treatment>
