# Supplementary material for: Eriophyoid mites (Acari, Eriophyoidea) associated with tea plants, with descriptions of a new genus and two new species
Source: Zookeys. 2015 Nov 11;(534):1–16. doi: 10.3897/zookeys.534.5961 (PMC4669933; doi:10.3897/zookeys.534.5961)
Supplement: XML Treatment for Acaphylla theavagrans [file zookeys.534.5961-treatment7.xml]

<!DOCTYPE tp:taxon-treatment
  PUBLIC "-//TaxonX//DTD Taxonomic Treatment Publishing DTD v0 20100105//EN" "tax-treatment-NSO.dtd">
<tp:taxon-treatment xmlns:tp="http://www.plazi.org/taxpub"><tp:treatment-meta><kwd-group><label>Taxon classification</label><kwd><named-content content-type="kingdom">Animalia</named-content></kwd><kwd><named-content content-type="order">Prostigmata</named-content></kwd><kwd><named-content content-type="family">Eriophyidae</named-content></kwd></kwd-group><mixed-citation publication-type="journal"><person-group><name><surname>Han</surname><given-names>Xiao</given-names></name><name><surname>Zuo</surname><given-names>Yun</given-names></name><name><surname>Xue</surname><given-names>Xiao-Feng</given-names></name><name><surname>Hong</surname><given-names>Xiao-Yue</given-names></name></person-group><article-title>Eriophyoid mites (<tp:taxon-name><tp:taxon-name-part taxon-name-part-type="subclass">Acari</tp:taxon-name-part></tp:taxon-name>, <tp:taxon-name><tp:taxon-name-part taxon-name-part-type="superfamily">Eriophyoidea</tp:taxon-name-part></tp:taxon-name>) associated with tea plants, with descriptions of a new genus and two new species</article-title><source>Zookeys</source><day>11</day><month>11</month><year>2015</year><volume>2015</volume><issue>534</issue><fpage>1</fpage><lpage>16</lpage><pub-id pub-id-type="doi">10.3897/zookeys.534.5961</pub-id></mixed-citation></tp:treatment-meta><tp:nomenclature><tp:taxon-name>
                            <tp:taxon-name-part taxon-name-part-type="genus">Acaphylla</tp:taxon-name-part>
                            <tp:taxon-name-part taxon-name-part-type="species">theavagrans</tp:taxon-name-part>
                        </tp:taxon-name><tp:taxon-authority>Kadono, 1992</tp:taxon-authority><tp:nomenclature-citation-list><tp:nomenclature-citation><tp:taxon-name><tp:taxon-name-part taxon-name-part-type="genus">Acaphylla</tp:taxon-name-part> <tp:taxon-name-part taxon-name-part-type="species">theavagrans</tp:taxon-name-part></tp:taxon-name><comment>; <xref ref-type="bibr" rid="B9">Kadono 1992</xref>: 149–151.</comment></tp:nomenclature-citation></tp:nomenclature-citation-list></tp:nomenclature><tp:treatment-sec sec-type="Relation to the host plant"><title>Host.</title><p><italic><tp:taxon-name><tp:taxon-name-part taxon-name-part-type="genus">Camellia</tp:taxon-name-part> <tp:taxon-name-part taxon-name-part-type="species">sinensis</tp:taxon-name-part></tp:taxon-name></italic> (L.) Kuntze.</p></tp:treatment-sec><tp:treatment-sec sec-type="Relation to the host plant"><title>Relation to the host plant.</title><p>Vagrant, causing rust.</p></tp:treatment-sec><tp:treatment-sec sec-type="Distribution"><title>Distribution.</title><p>Indomalayan region.</p></tp:treatment-sec><ref-list><ref id="B9"><mixed-citation xmlns:xlink="http://www.w3.org/1999/xlink" xlink:type="simple"><person-group><name name-style="western"><surname>Kadono</surname><given-names>F</given-names></name></person-group> (<year>1992</year>) <article-title>A new species of eriophyid mite injurious to tea plant in Japan (<tp:taxon-name><tp:taxon-name-part taxon-name-part-type="subclass">Acari</tp:taxon-name-part></tp:taxon-name>: <tp:taxon-name><tp:taxon-name-part taxon-name-part-type="family">Eriophyidae</tp:taxon-name-part></tp:taxon-name>).</article-title> <source>Acta Arachnologica</source> <volume>41</volume>(<issue>2</issue>): <fpage>149</fpage>–<lpage>152</lpage>. doi: <ext-link xlink:type="simple" ext-link-type="doi" xlink:href="10.2476/asjaa.41.149">10.2476/asjaa.41.149</ext-link> </mixed-citation></ref></ref-list></tp:taxon-treatment>
