# Supplementary material for: Eriophyoid mites (Acari, Eriophyoidea) associated with tea plants, with descriptions of a new genus and two new species
Source: Zookeys. 2015 Nov 11;(534):1–16. doi: 10.3897/zookeys.534.5961 (PMC4669933; doi:10.3897/zookeys.534.5961)
Supplement: XML Treatment for Cosetacus camelliae [file zookeys.534.5961-treatment9.xml]

<!DOCTYPE tp:taxon-treatment
  PUBLIC "-//TaxonX//DTD Taxonomic Treatment Publishing DTD v0 20100105//EN" "tax-treatment-NSO.dtd">
<tp:taxon-treatment xmlns:tp="http://www.plazi.org/taxpub"><tp:treatment-meta><kwd-group><label>Taxon classification</label><kwd><named-content content-type="kingdom">Animalia</named-content></kwd><kwd><named-content content-type="order">Prostigmata</named-content></kwd><kwd><named-content content-type="family">Eriophyidae</named-content></kwd></kwd-group><mixed-citation publication-type="journal"><person-group><name><surname>Han</surname><given-names>Xiao</given-names></name><name><surname>Zuo</surname><given-names>Yun</given-names></name><name><surname>Xue</surname><given-names>Xiao-Feng</given-names></name><name><surname>Hong</surname><given-names>Xiao-Yue</given-names></name></person-group><article-title>Eriophyoid mites (<tp:taxon-name><tp:taxon-name-part taxon-name-part-type="subclass">Acari</tp:taxon-name-part></tp:taxon-name>, <tp:taxon-name><tp:taxon-name-part taxon-name-part-type="superfamily">Eriophyoidea</tp:taxon-name-part></tp:taxon-name>) associated with tea plants, with descriptions of a new genus and two new species</article-title><source>Zookeys</source><day>11</day><month>11</month><year>2015</year><volume>2015</volume><issue>534</issue><fpage>1</fpage><lpage>16</lpage><pub-id pub-id-type="doi">10.3897/zookeys.534.5961</pub-id></mixed-citation></tp:treatment-meta><tp:nomenclature><tp:taxon-name>
                            <tp:taxon-name-part taxon-name-part-type="genus">Cosetacus</tp:taxon-name-part>
                            <tp:taxon-name-part taxon-name-part-type="species">camelliae</tp:taxon-name-part>
                        </tp:taxon-name><tp:taxon-authority>(Keifer, 1945)</tp:taxon-authority><tp:nomenclature-citation-list><tp:nomenclature-citation><tp:taxon-name><tp:taxon-name-part taxon-name-part-type="genus">Aceria</tp:taxon-name-part> <tp:taxon-name-part taxon-name-part-type="species">camelliae</tp:taxon-name-part></tp:taxon-name><comment>; <xref ref-type="bibr" rid="B12">Keifer 1945</xref>: 137–138.</comment></tp:nomenclature-citation><tp:nomenclature-citation><tp:taxon-name><tp:taxon-name-part taxon-name-part-type="genus">Cosetacus</tp:taxon-name-part> <tp:taxon-name-part taxon-name-part-type="species">camelliae</tp:taxon-name-part></tp:taxon-name><comment>; <xref ref-type="bibr" rid="B2">Amrine and Stasny 1994</xref>: 168.</comment></tp:nomenclature-citation><tp:nomenclature-citation><tp:taxon-name><tp:taxon-name-part taxon-name-part-type="genus">Cosetacus</tp:taxon-name-part> <tp:taxon-name-part taxon-name-part-type="species">camelliae</tp:taxon-name-part></tp:taxon-name><comment>; <xref ref-type="bibr" rid="B4">Baker et al. 1996</xref>: 86.</comment></tp:nomenclature-citation></tp:nomenclature-citation-list></tp:nomenclature><tp:treatment-sec sec-type="Host"><title>Host.</title><p><italic><tp:taxon-name><tp:taxon-name-part taxon-name-part-type="genus">Camellia</tp:taxon-name-part> <tp:taxon-name-part taxon-name-part-type="species">japonica</tp:taxon-name-part></tp:taxon-name></italic> L., <italic><tp:taxon-name><tp:taxon-name-part taxon-name-part-type="genus">Camellia</tp:taxon-name-part></tp:taxon-name></italic> sp.</p></tp:treatment-sec><tp:treatment-sec sec-type="Relation to the host plant"><title>Relation to the host plant.</title><p>Vagrant. The mite lives under leaf and flower buds, probably causing premature flower drop.</p></tp:treatment-sec><tp:treatment-sec sec-type="Distribution"><title>Distribution.</title><p>Australian, Nearctic, Neotropic, Palaearctic regions.</p></tp:treatment-sec><ref-list><ref id="B12"><mixed-citation xmlns:xlink="http://www.w3.org/1999/xlink" xlink:type="simple"><person-group><name name-style="western"><surname>Keifer</surname><given-names>HH</given-names></name></person-group> (<year>1945</year>) <article-title>Eriophyid Studies XV.</article-title> <source>Bulletin of the California Department of Agriculture</source> <volume>34</volume>: <fpage>137</fpage>–<lpage>140</lpage>. </mixed-citation></ref><ref id="B2"><mixed-citation xmlns:xlink="http://www.w3.org/1999/xlink" xlink:type="simple"><person-group><name name-style="western"><surname>Amrine</surname><given-names>JW Jr</given-names></name><name name-style="western"><surname>Stasny</surname><given-names>TA</given-names></name></person-group> (<year>1994</year>) <source>Catalog of the <tp:taxon-name><tp:taxon-name-part taxon-name-part-type="superfamily">Eriophyoidea</tp:taxon-name-part></tp:taxon-name> (<tp:taxon-name><tp:taxon-name-part taxon-name-part-type="subclass">Acarina</tp:taxon-name-part></tp:taxon-name>: <tp:taxon-name><tp:taxon-name-part taxon-name-part-type="order">Prostigmata</tp:taxon-name-part></tp:taxon-name>) of the world.</source> <publisher-name>Indira Publishing House</publisher-name>, <publisher-loc>West Bloomfield, Michigan, USA</publisher-loc>, <size units="page">804 pp</size>. </mixed-citation></ref><ref id="B4"><mixed-citation xmlns:xlink="http://www.w3.org/1999/xlink" xlink:type="simple"><person-group><name name-style="western"><surname>Baker</surname><given-names>EW</given-names></name><name name-style="western"><surname>Kono</surname><given-names>T</given-names></name><name name-style="western"><surname>Amrine</surname><given-names>JW Jr</given-names></name><name name-style="western"><surname>Delfinado-Baker</surname><given-names>M</given-names></name><name name-style="western"><surname>Stasny</surname><given-names>TA</given-names></name></person-group> (<year>1996</year>) <source>Eriophyoid mites of the United States.</source> <publisher-name>Indira Publishing House</publisher-name>, <publisher-loc>West Bloomfield, Michigan, USA</publisher-loc>, <size units="page">394 pp</size>. </mixed-citation></ref></ref-list></tp:taxon-treatment>
